# Supplementary material for: Pesticide Residues and Metabolites in Greek Honey and Pollen: Bees and Human Health Risk Assessment
Source: Foods. 2023 Feb 6;12(4):706. doi: 10.3390/foods12040706 (PMC9955768; doi:10.3390/foods12040706)
Supplement: Supplementary file 1 [file foods-12-00706-s001.zip]

Archive with 1 entries (1 files):
- foods-2161755-supplementary.pdf
